# Supplementary material for: European Teas (Camellia sinensis) as a New Frontier in the Specialty Tea Market: Characterizing the Antioxidant, Polyphenolic, and Sensory Profiles Through a Systematic, Comparative Approach
Source: Antioxidants (Basel). 2026 Jan 22;15(1):141. doi: 10.3390/antiox15010141 (PMC12837149; doi:10.3390/antiox15010141)
Supplement: Supplementary file 1 [file antioxidants-15-00141-s001.zip]

Archive with 1 entries (1 files):
- antioxidants-4074352-supplementary.pdf
